# Supplementary material for: Impact of Phage Therapy on Pseudomonas syringae pv. syringae and Plant Microbiome Dynamics Through Coevolution and Field Experiments
Source: Environ Microbiol. 2025 Mar 12;27(3):e70076. doi: 10.1111/1462-2920.70076 (PMC11903928; doi:10.1111/1462-2920.70076)
Supplement: Supplementary file 2 — Table S1. [file EMI-27-e70076-s002.xlsx]

## Sheet: Sheet1
Figure 2
Tukey's multiple comparisons test	Mean Diff.	95.00% CI of diff.	Summary	Adjusted P Value
Passage1
500 min
Pss(coevolved with no phage) vs. Pss(coevolved with no phage) + 5C(WT)	0.9526	0.8883 to 1.017	****	<0.0001
Pss(coevolved with no phage) vs. Pss(coevolved with 5C) + 5C(WT)	0.947	0.8826 to 1.011	****	<0.0001
Pss(coevolved with no phage) + Pss(coevolved with 5C) + 5C(WT)	-0.005622	-0.06998 to 0.05874	ns	0.9762
1000 min
Pss(coevolved with no phage) vs. Pss(coevolved with no phage) + 5C(WT)	1.489	1.425 to 1.554	****	<0.0001
Pss(coevolved with no phage) vs. Pss(coevolved with 5C) + 5C(WT)	1.517	1.453 to 1.582	****	<0.0001
Pss(coevolved with no phage) + Pss(coevolved with 5C) + 5C(WT)	0.02778	-0.03658 to 0.09214	ns	0.5587
1500 min
Pss(coevolved with no phage) vs. Pss(coevolved with no phage) + 5C(WT)	1.615	1.551 to 1.679	****	<0.0001
Pss(coevolved with no phage) vs. Pss(coevolved with 5C) + 5C(WT)	1.548	1.484 to 1.612	****	<0.0001
Pss(coevolved with no phage) + Pss(coevolved with 5C) + 5C(WT)	-0.06708	-0.1314 to -0.002722	*	0.0391
Passage2
500 min
Pss(coevolved with no phage) vs. Pss(coevolved with no phage) + 5C(WT)	0.5944	0.5153 to 0.6736	****	<0.0001
Pss(coevolved with no phage) vs. Pss(coevolved with 5C) + 5C(WT)	0.5952	0.5161 to 0.6744	****	<0.0001
Pss(coevolved with no phage) + Pss(coevolved with 5C) + 5C(WT)	0.0007611	-0.07839 to 0.07991	ns	0.9997
1000 min
Pss(coevolved with no phage) vs. Pss(coevolved with no phage) + 5C(WT)	1.076	0.9967 to 1.155	****	<0.0001
Pss(coevolved with no phage) vs. Pss(coevolved with 5C) + 5C(WT)	1.168	1.089 to 1.248	****	<0.0001
Pss(coevolved with no phage) + Pss(coevolved with 5C) + 5C(WT)	0.09263	0.01348 to 0.1718	*	0.0178
1500 min
Pss(coevolved with no phage) vs. Pss(coevolved with no phage) + 5C(WT)	1.297	1.218 to 1.376	****	<0.0001
Pss(coevolved with no phage) vs. Pss(coevolved with 5C) + 5C(WT)	1.456	1.377 to 1.535	****	<0.0001
Pss(coevolved with no phage) + Pss(coevolved with 5C) + 5C(WT)	0.1593	0.08017 to 0.2385	****	<0.0001
Passage3
500 min
Pss(coevolved with no phage) vs. Pss(coevolved with no phage) + 5C(WT)	0.6095	0.5515 to 0.6674	****	<0.0001
Pss(coevolved with no phage) vs. Pss(coevolved with 5C) + 5C(WT)	0.5999	0.5420 to 0.6579	****	<0.0001
Pss(coevolved with no phage) + Pss(coevolved with 5C) + 5C(WT)	-0.009548	-0.06750 to 0.04840	ns	0.918
1000 min
Pss(coevolved with no phage) vs. Pss(coevolved with no phage) + 5C(WT)	1.286	1.228 to 1.344	****	<0.0001
Pss(coevolved with no phage) vs. Pss(coevolved with 5C) + 5C(WT)	1.313	1.255 to 1.371	****	<0.0001
Pss(coevolved with no phage) + Pss(coevolved with 5C) + 5C(WT)	0.02636	-0.03159 to 0.08431	ns	0.5241
1500 min
Pss(coevolved with no phage) vs. Pss(coevolved with no phage) + 5C(WT)	1.568	1.510 to 1.626	****	<0.0001
Pss(coevolved with no phage) vs. Pss(coevolved with 5C) + 5C(WT)	1.618	1.560 to 1.676	****	<0.0001
Pss(coevolved with no phage) + Pss(coevolved with 5C) + 5C(WT)	0.05044	-0.007509 to 0.1084	ns	0.1005
Passage4
500 min
Pss(coevolved with no phage) vs. Pss(coevolved with no phage) + 5C(WT)	0.6685	0.5884 to 0.7485	****	<0.0001
Pss(coevolved with no phage) vs. Pss(coevolved with 5C) + 5C(WT)	0.6637	0.5836 to 0.7437	****	<0.0001
Pss(coevolved with no phage) + Pss(coevolved with 5C) + 5C(WT)	-0.004833	-0.08489 to 0.07522	ns	0.9886
1000 min
Pss(coevolved with no phage) vs. Pss(coevolved with no phage) + 5C(WT)	1.273	1.193 to 1.353	****	<0.0001
Pss(coevolved with no phage) vs. Pss(coevolved with 5C) + 5C(WT)	1.28	1.200 to 1.360	****	<0.0001
Pss(coevolved with no phage) + Pss(coevolved with 5C) + 5C(WT)	0.007361	-0.07269 to 0.08741	ns	0.9737
1500 min
Pss(coevolved with no phage) vs. Pss(coevolved with no phage) + 5C(WT)	1.61	1.529 to 1.690	****	<0.0001
Pss(coevolved with no phage) vs. Pss(coevolved with 5C) + 5C(WT)	1.588	1.508 to 1.668	****	<0.0001
Pss(coevolved with no phage) + Pss(coevolved with 5C) + 5C(WT)	-0.02184	-0.1019 to 0.05821	ns	0.7913
Figure 3
Tukey's multiple comparisons test	Mean Diff.	95.00% CI of diff.	Summary	Adjusted P Value
Passage1- Pss(coevolved with no phage) - Pss(coevolved with 5C)
500 min	0.3581	0.1591 to 0.5572	***	0.0002
1000 min	0.3648	0.1658 to 0.5639	***	0.0001
1500 min	0.2798	0.08073 to 0.4788	**	0.0033
Passage2- Pss(coevolved with no phage) - Pss(coevolved with 5C)
500 min	0.1764	0.009142 to 0.3437	*	0.0358
1000 min	0.3364	0.1692 to 0.5037	****	<0.0001
1500 min	0.3867	0.2194 to 0.5540	****	<0.0001
Passage3- Pss(coevolved with no phage) - Pss(coevolved with 5C)
500 min	0.06836	-0.04220 to 0.1789	ns	0.3476
1000 min	-0.06824	-0.1788 to 0.04231	ns	0.349
1500 min	-0.04053	-0.1511 to 0.07002	ns	0.7487
Passage4- Pss(coevolved with no phage) - Pss(coevolved with 5C)
500 min	0.1239	0.05243 to 0.1953	***	0.0003
1000 min	0.2218	0.1503 to 0.2932	****	<0.0001
1500 min	0.1923	0.1209 to 0.2638	****	<0.0001
Figure 5
Tukey's multiple comparisons test	Mean Diff.	95.00% CI of diff.	Summary	Adjusted P Value
Leaf 1DPT
500 min
Pss(after field application with no phage) vs. Pss(after field application with no phage) + 5C(WT)	0.3915	0.3506 to 0.4325	****	<0.0001
Pss(after field application with no phage) vs. Pss(after field application with 5C) + 5C(WT)	0.3887	0.3477 to 0.4297	****	<0.0001
Pss(after field application with no phage) + 5C(WT) vs. Pss(after field application with 5C) + 5C(WT)	-0.002873	-0.04386 to 0.03812	ns	0.9849
1000 min
Pss(after field application with no phage) vs. Pss(after field application with no phage) + 5C(WT)	0.6533	0.6124 to 0.6943	****	<0.0001
Pss(after field application with no phage) vs. Pss(after field application with 5C) + 5C(WT)	0.6266	0.5856 to 0.6676	****	<0.0001
Pss(after field application with no phage) + 5C(WT) vs. Pss(after field application with 5C) + 5C(WT)	-0.02675	-0.06774 to 0.01424	ns	0.2724
1500 min
Pss(after field application with no phage) vs. Pss(after field application with no phage) + 5C(WT)	0.8186	0.7776 to 0.8596	****	<0.0001
Pss(after field application with no phage) vs. Pss(after field application with 5C) + 5C(WT)	0.6652	0.6242 to 0.7062	****	<0.0001
Pss(after field application with no phage) + 5C(WT) vs. Pss(after field application with 5C) + 5C(WT)	-0.1534	-0.1944 to -0.1124	****	<0.0001
Leaf 2DPT
500 min
Pss(after field application with no phage) vs. Pss(after field application with no phage) + 5C(WT)	0.3899	0.3620 to 0.4178	****	<0.0001
Pss(after field application with no phage) vs. Pss(after field application with 5C) + 5C(WT)	0.3459	0.3180 to 0.3739	****	<0.0001
Pss(after field application with no phage) + 5C(WT) vs. Pss(after field application with 5C) + 5C(WT)	-0.04393	-0.07185 to -0.01601	***	0.0008
1000 min
Pss(after field application with no phage) vs. Pss(after field application with no phage) + 5C(WT)	0.6534	0.6255 to 0.6813	****	<0.0001
Pss(after field application with no phage) vs. Pss(after field application with 5C) + 5C(WT)	0.6445	0.6166 to 0.6724	****	<0.0001
Pss(after field application with no phage) + 5C(WT) vs. Pss(after field application with 5C) + 5C(WT)	-0.008887	-0.03681 to 0.01903	ns	0.7312
1500 min
Pss(after field application with no phage) vs. Pss(after field application with no phage) + 5C(WT)	0.7961	0.7682 to 0.8240	****	<0.0001
Pss(after field application with no phage) vs. Pss(after field application with 5C) + 5C(WT)	0.8083	0.7804 to 0.8363	****	<0.0001
Pss(after field application with no phage) + 5C(WT) vs. Pss(after field application with 5C) + 5C(WT)	0.01223	-0.01569 to 0.04015	ns	0.554
Leaf 3DPT
500 min
Pss(after field application with no phage) vs. Pss(after field application with no phage) + 5C(WT)	0.3884	0.3681 to 0.4088	****	<0.0001
Pss(after field application with no phage) vs. Pss(after field application with 5C) + 5C(WT)	0.3806	0.3603 to 0.4010	****	<0.0001
Pss(after field application with no phage) + 5C(WT) vs. Pss(after field application with 5C) + 5C(WT)	-0.007793	-0.02813 to 0.01254	ns	0.6357
1000 min
Pss(after field application with no phage) vs. Pss(after field application with no phage) + 5C(WT)	0.6511	0.6307 to 0.6714	****	<0.0001
Pss(after field application with no phage) vs. Pss(after field application with 5C) + 5C(WT)	0.639	0.6187 to 0.6593	****	<0.0001
Pss(after field application with no phage) + 5C(WT) vs. Pss(after field application with 5C) + 5C(WT)	-0.01208	-0.03242 to 0.008255	ns	0.3394
1500 min
Pss(after field application with no phage) vs. Pss(after field application with no phage) + 5C(WT)	0.8087	0.7884 to 0.8290	****	<0.0001
Pss(after field application with no phage) vs. Pss(after field application with 5C) + 5C(WT)	0.8033	0.7830 to 0.8237	****	<0.0001
Pss(after field application with no phage) + 5C(WT) vs. Pss(after field application with 5C) + 5C(WT)	-0.00536	-0.02570 to 0.01498	ns	0.8066
Leaf 4DPT
500 min
Pss(after field application with no phage) vs. Pss(after field application with no phage) + 5C(WT)	0.3892	0.2325 to 0.5459	****	<0.0001
Pss(after field application with no phage) vs. Pss(after field application with 5C) + 5C(WT)	0.2673	0.1106 to 0.4240	***	0.0003
Pss(after field application with no phage) + 5C(WT) vs. Pss(after field application with 5C) + 5C(WT)	-0.1219	-0.2785 to 0.03480	ns	0.1593
1000 min
Pss(after field application with no phage) vs. Pss(after field application with no phage) + 5C(WT)	0.6525	0.4959 to 0.8092	****	<0.0001
Pss(after field application with no phage) vs. Pss(after field application with 5C) + 5C(WT)	0.4682	0.3115 to 0.6249	****	<0.0001
Pss(after field application with no phage) + 5C(WT) vs. Pss(after field application with 5C) + 5C(WT)	-0.1843	-0.3410 to -0.02765	*	0.0166
1500 min
Pss(after field application with no phage) vs. Pss(after field application with no phage) + 5C(WT)	0.8522	0.6955 to 1.009	****	<0.0001
Pss(after field application with no phage) vs. Pss(after field application with 5C) + 5C(WT)	0.6255	0.4689 to 0.7822	****	<0.0001
Pss(after field application with no phage) + 5C(WT) vs. Pss(after field application with 5C) + 5C(WT)	-0.2267	-0.3833 to -0.06998	**	0.0023
Leaf 30DPT
500 min
Pss(after field application with no phage) vs. Pss(after field application with no phage) + 5C(WT)	0.3187	0.1762 to 0.4612	****	<0.0001
Pss(after field application with no phage) vs. Pss(after field application with 5C) + 5C(WT)	0.3569	0.2144 to 0.4994	****	<0.0001
Pss(after field application with no phage) + 5C(WT) vs. Pss(after field application with 5C) + 5C(WT)	0.03825	-0.1042 to 0.1807	ns	0.8002
1000 min
Pss(after field application with no phage) vs. Pss(after field application with no phage) + 5C(WT)	0.5535	0.4110 to 0.6959	****	<0.0001
Pss(after field application with no phage) vs. Pss(after field application with 5C) + 5C(WT)	0.6003	0.4578 to 0.7428	****	<0.0001
Pss(after field application with no phage) + 5C(WT) vs. Pss(after field application with 5C) + 5C(WT)	0.04684	-0.09565 to 0.1893	ns	0.7162
1500 min
Pss(after field application with no phage) vs. Pss(after field application with no phage) + 5C(WT)	0.7186	0.5761 to 0.8611	****	<0.0001
Pss(after field application with no phage) vs. Pss(after field application with 5C) + 5C(WT)	0.7662	0.6237 to 0.9087	****	<0.0001
Pss(after field application with no phage) + 5C(WT) vs. Pss(after field application with 5C) + 5C(WT)	0.04758	-0.09491 to 0.1901	ns	0.7087
Shoot 1DPT
500 min
Pss(after field application with no phage) vs. Pss(after field application with no phage) + 5C(WT)	0.3893	0.3215 to 0.4571	****	<0.0001
Pss(after field application with no phage) vs. Pss(after field application with 5C) + 5C(WT)	0.3617	0.2939 to 0.4295	****	<0.0001
Pss(after field application with no phage) + 5C(WT) vs. Pss(after field application with 5C) + 5C(WT)	-0.02762	-0.09540 to 0.04016	ns	0.5994
1000 min
Pss(after field application with no phage) vs. Pss(after field application with no phage) + 5C(WT)	0.5871	0.5193 to 0.6549	****	<0.0001
Pss(after field application with no phage) vs. Pss(after field application with 5C) + 5C(WT)	0.6408	0.5730 to 0.7086	****	<0.0001
Pss(after field application with no phage) + 5C(WT) vs. Pss(after field application with 5C) + 5C(WT)	0.0537	-0.01408 to 0.1215	ns	0.149
1500 min
Pss(after field application with no phage) vs. Pss(after field application with no phage) + 5C(WT)	0.6674	0.5996 to 0.7352	****	<0.0001
Pss(after field application with no phage) vs. Pss(after field application with 5C) + 5C(WT)	0.8104	0.7427 to 0.8782	****	<0.0001
Pss(after field application with no phage) + 5C(WT) vs. Pss(after field application with 5C) + 5C(WT)	0.1431	0.07528 to 0.2108	****	<0.0001
Shoot 2DPT
500 min
Pss(after field application with no phage) vs. Pss(after field application with no phage) + 5C(WT)	0.3868	0.3621 to 0.4115	****	<0.0001
Pss(after field application with no phage) vs. Pss(after field application with 5C) + 5C(WT)	0.3819	0.3572 to 0.4066	****	<0.0001
Pss(after field application with no phage) + 5C(WT) vs. Pss(after field application with 5C) + 5C(WT)	-0.004887	-0.02959 to 0.01981	ns	0.8858
1000 min
Pss(after field application with no phage) vs. Pss(after field application with no phage) + 5C(WT)	0.6431	0.6184 to 0.6678	****	<0.0001
Pss(after field application with no phage) vs. Pss(after field application with 5C) + 5C(WT)	0.6439	0.6192 to 0.6686	****	<0.0001
Pss(after field application with no phage) + 5C(WT) vs. Pss(after field application with 5C) + 5C(WT)	0.0007867	-0.02391 to 0.02549	ns	0.9969
1500 min
Pss(after field application with no phage) vs. Pss(after field application with no phage) + 5C(WT)	0.7812	0.7565 to 0.8059	****	<0.0001
Pss(after field application with no phage) vs. Pss(after field application with 5C) + 5C(WT)	0.805	0.7803 to 0.8297	****	<0.0001
Pss(after field application with no phage) + 5C(WT) vs. Pss(after field application with 5C) + 5C(WT)	0.02375	-0.0009455 to 0.04845	ns	0.0622
Shoot 3DPT
500 min
Pss(after field application with no phage) vs. Pss(after field application with no phage) + 5C(WT)	0.3822	0.3669 to 0.3975	****	<0.0001
Pss(after field application with no phage) vs. Pss(after field application with 5C) + 5C(WT)	0.3879	0.3726 to 0.4032	****	<0.0001
Pss(after field application with no phage) + 5C(WT) vs. Pss(after field application with 5C) + 5C(WT)	0.005713	-0.009546 to 0.02097	ns	0.6489
1000 min
Pss(after field application with no phage) vs. Pss(after field application with no phage) + 5C(WT)	0.6444	0.6291 to 0.6596	****	<0.0001
Pss(after field application with no phage) vs. Pss(after field application with 5C) + 5C(WT)	0.65	0.6348 to 0.6653	****	<0.0001
Pss(after field application with no phage) + 5C(WT) vs. Pss(after field application with 5C) + 5C(WT)	0.005653	-0.009606 to 0.02091	ns	0.6547
1500 min
Pss(after field application with no phage) vs. Pss(after field application with no phage) + 5C(WT)	0.8035	0.7882 to 0.8187	****	<0.0001
Pss(after field application with no phage) vs. Pss(after field application with 5C) + 5C(WT)	0.8112	0.7960 to 0.8265	****	<0.0001
Pss(after field application with no phage) + 5C(WT) vs. Pss(after field application with 5C) + 5C(WT)	0.007767	-0.007493 to 0.02303	ns	0.4512
Shoot 4DPT
500 min
Pss(after field application with no phage) vs. Pss(after field application with no phage) + 5C(WT)	0.3494	0.2089 to 0.4900	****	<0.0001
Pss(after field application with no phage) vs. Pss(after field application with 5C) + 5C(WT)	0.2984	0.1579 to 0.4390	****	<0.0001
Pss(after field application with no phage) + 5C(WT) vs. Pss(after field application with 5C) + 5C(WT)	-0.05099	-0.1915 to 0.08956	ns	0.6661
1000 min
Pss(after field application with no phage) vs. Pss(after field application with no phage) + 5C(WT)	0.5999	0.4593 to 0.7404	****	<0.0001
Pss(after field application with no phage) vs. Pss(after field application with 5C) + 5C(WT)	0.5608	0.4203 to 0.7014	****	<0.0001
Pss(after field application with no phage) + 5C(WT) vs. Pss(after field application with 5C) + 5C(WT)	-0.03907	-0.1796 to 0.1015	ns	0.7874
1500 min
Pss(after field application with no phage) vs. Pss(after field application with no phage) + 5C(WT)	0.7914	0.6508 to 0.9319	****	<0.0001
Pss(after field application with no phage) vs. Pss(after field application with 5C) + 5C(WT)	0.732	0.5914 to 0.8725	****	<0.0001
Pss(after field application with no phage) + 5C(WT) vs. Pss(after field application with 5C) + 5C(WT)	-0.05939	-0.1999 to 0.08116	ns	0.5768
Shoot 30DPT
500 min
Pss(after field application with no phage) vs. Pss(after field application with no phage) + 5C(WT)	0.2758	0.05383 to 0.4979	*	0.0106
Pss(after field application with no phage) vs. Pss(after field application with 5C) + 5C(WT)	0.2454	0.02335 to 0.4674	*	0.0264
Pss(after field application with no phage) + 5C(WT) vs. Pss(after field application with 5C) + 5C(WT)	-0.03048	-0.2525 to 0.1915	ns	0.9433
1000 min
Pss(after field application with no phage) vs. Pss(after field application with no phage) + 5C(WT)	0.4728	0.2507 to 0.6948	****	<0.0001
Pss(after field application with no phage) vs. Pss(after field application with 5C) + 5C(WT)	0.3986	0.1766 to 0.6206	***	0.0001
Pss(after field application with no phage) + 5C(WT) vs. Pss(after field application with 5C) + 5C(WT)	-0.07415	-0.2962 to 0.1479	ns	0.7086
1500 min
Pss(after field application with no phage) vs. Pss(after field application with no phage) + 5C(WT)	0.6015	0.3794 to 0.8235	****	<0.0001
Pss(after field application with no phage) vs. Pss(after field application with 5C) + 5C(WT)	0.5082	0.2862 to 0.7303	****	<0.0001
Pss(after field application with no phage) + 5C(WT) vs. Pss(after field application with 5C) + 5C(WT)	-0.09323	-0.3152 to 0.1288	ns	0.5808
